# Supplementary material for: Numerical evaluation of internal femur osteosynthesis based on a biomechanical model of the loading in the proximal equine hindlimb
Source: BMC Vet Res. 2024 May 10;20:188. doi: 10.1186/s12917-024-04044-5 (PMC11084081; doi:10.1186/s12917-024-04044-5)
Supplement: Supplementary file 1 — Supplementary Material 1 [file 12917_2024_4044_MOESM1_ESM.xlsx]

## Sheet: Sheet2
	local system: coordinate system based on the geometry of the femur in m
Segments	Origin Point	Force in N / Moment in Nm
Thigh	[-0.0143,-0.234,0.1964]	[0,0,-326]
Crus	[0.0147,0.0552,-0.1288]	[0,0,-53]
Metatarsus	[0.0412,0.1585,-0.4499]	[0,0,-27]
Hind pastern	[0.0208,0.1352,-0.6003]	[0,0,-7]
Hind hoof	[0.0036,0.0895,-0.6655]	[0,0,-9]
Ground reaction force
Hind hoof	[0.0068,0.0951,-0.6734]	[0,0,1055]
Joint net moments
Coxofemoral joint	[0.0357,-0.0526,0.3320]	[-99,31,5]
Femorotibal joint	[-0.0071,-0.0212,0.0518]	[-107,-16,5]
Femoropatellar joint	[-0.0005,-0.0875,0.0391]	[0,0,0]
Online Resource 1
Table Title	Table S1: Table for Origin and load value of the segmental loads, ground reaction force and net joint moments for the musculoskeletal model.
Table Legend	The presented values are based on a coordinate system [x,y,z] , which is defined on the geometry of the femur. The origin of the coordinate system is set in the middle of the connecting line between the center of the lateral and medial condyle. This line is also defined as the x-direction for the coordinate system. For the y-direction, the minimum distance of the most proximal point of the femur …
Article Title	Numerical evaluation of internal femur osteosynthesis based on a biomechanical model of the loading in the proximal equine hindlimb
Authors	Jan J. Lang1,2*¶ (ORCID: 0000-0003-4693-897X), Xinhao Li1, Carina M. Micheler1,3, Nikolas J. Wilhelm1,4, Fritz Seidl1, Benedikt J. Schwaiger5, Dirk Barnewitz,6, Ruediger von Eisenhart-Rothe1, Christian U. Grosse2, Rainer Burgkart1
Affiliations	1 Department of Orthopedics and Sports Orthopedics, Klinikum rechts der Isar, TUM School of Medicine, Technical University of Munich, Munich, Germany.
	2 Chair of Non-destructive Testing, TUM School of Engineering and Design, Technical University of Munich, Munich, Germany.
	3 Institute for Machine Tools and Industrial Management, TUM School of Engineering and Design, Technical University of Munich, Munich, Germany.
	4 Munich Institute of Robotics and Machine Intelligence, Department of Electrical and Computer Engineering, Technical University of Munich, Munich, Germany.
	5 Department of Diagnostic and Interventional Neuroradiology, TUM School of Medicine, Technical University of Munich, Munich, Germany.
	6 Equine Clinic of the Research Centre for Medical Technology and Biotechnology, Bad Langensalza, Germany.
Corresponding author email:	jan.lang@tum.de
