# Supplementary material for: Numerical evaluation of internal femur osteosynthesis based on a biomechanical model of the loading in the proximal equine hindlimb
Source: BMC Vet Res. 2024 May 10;20:188. doi: 10.1186/s12917-024-04044-5 (PMC11084081; doi:10.1186/s12917-024-04044-5)
Supplement: Supplementary file 2 — Supplementary Material 2 [file 12917_2024_4044_MOESM2_ESM.xlsx]

## Sheet: Tabelle1
Muscle/Ligamen	Origin	Insertion
M. tensor fasciae latae	Tuber coxae	(1) Margo cranialis tibiae (2) anteriomedial on the patella (3) trochanter tertius
M. gluteus superficialis	Tuber coxae	Trochanter tertius
M. gluteus medius	Lumbar vertebrae	Trochanter major
M. gluteus profundus	Ilium	Trochanter major
M. biceps femoris	(1) Tuber ischiadicum (2) tuber scrale	(1) Anteriomedial on the patella (2) Lateral to the tibial plateau
M. semitendinosus	Ventro medail of tuber ischiadicum	Proximocaudal metaphysis of tibia
M. semimembranosus	Symphysis on plevis	Proximocaudal metaphysis of tibia
M. gracilis	Symphysis / Caudal to hip joint onpelvis	Medial to tibial plateau
M. adductor	Symphysis on plevis	Proximomedial to the supracondylar fossa
M. pectineus	Pubis	Caudomedial diaphysis femur
M. sartorius	Ventrocranial iliac spine	Medial to the tibial plateau
M. rectus femoris	Ilium	Center of patella
M. vastus lateralis	Trochanter major/Proximolateral femur	Center of patella
M. vastus medialis	Proximomedial femur	Center of patella
M. vastus intermedius	Proximocranial femur	Center of patella
M. peroneus tertius	Lateral condyle of femur	Proximal lateral condyle of 3rd metatarsus
M. gastrocnemius	proximal to condyles of caudal femur	Tuber calcanei
M. flexor digitalis superficialis	Fossa supracondylaris	Tuber calcanei
M. extensor digitalis longus	Lateral condyle of femur	Lateral of proximal 3rd metatarsus
Online Resource 1
Table Title	Table S2: Table for Origin and insertion of the muscle used for the biomechanical model of the equine proximal hindlimb.
Table Legend	Information about the attachment sites for insertion and origin of all the corresponding muscles for the biomechanical model were derived from the following literature: [23] Wieland, M., Schebsdat, C., Rentsch, J.: Bewegungsapparat Pferd: Praxisbezogene Anatomie und Biomechanik, 2nd edn. Georg Thieme Verlag KG, Stuttgart (2018). doi:10.1055/b000000609 [24] Ashdown, R.R., Done, S.: Topographische …
Article Title	Numerical evaluation of internal femur osteosynthesis based on a biomechanical model of the loading in the proximal equine hindlimb
Authors	Jan J. Lang1,2*¶ (ORCID: 0000-0003-4693-897X), Xinhao Li1, Carina M. Micheler1,3, Nikolas J. Wilhelm1,4, Fritz Seidl1, Benedikt J. Schwaiger5, Dirk Barnewitz,6, Ruediger von Eisenhart-Rothe1, Christian U. Grosse2, Rainer Burgkart1
Affiliations	1 Department of Orthopedics and Sports Orthopedics, Klinikum rechts der Isar, TUM School of Medicine, Technical University of Munich, Munich, Germany.
	2 Chair of Non-destructive Testing, TUM School of Engineering and Design, Technical University of Munich, Munich, Germany.
	3 Institute for Machine Tools and Industrial Management, TUM School of Engineering and Design, Technical University of Munich, Munich, Germany.
	4 Munich Institute of Robotics and Machine Intelligence, Department of Electrical and Computer Engineering, Technical University of Munich, Munich, Germany.
	5 Department of Diagnostic and Interventional Neuroradiology, TUM School of Medicine, Technical University of Munich, Munich, Germany.
	6 Equine Clinic of the Research Centre for Medical Technology and Biotechnology, Bad Langensalza, Germany.
Corresponding author email:	jan.lang@tum.de
